# Supplementary material for: Efficacy and safety of Tongxinluo capsules combined with conventional therapy for acute myocardial infarction: a systematic review and meta-analysis
Source: Front Pharmacol. 2025 Apr 23;16:1555859. doi: 10.3389/fphar.2025.1555859 (PMC12055842; doi:10.3389/fphar.2025.1555859)
Supplement: Supplementary file 1 [file DataSheet1.zip]

Archive with 16 entries (16 files):
- Figure. S1. The outcomes of blood lipids of TXL + CT vs. CT.tif
- Figure. S10. The TNF-a┴ levels of TXL + CT vs. CT.tif
- Figure. S11. The SAQ of TXL + CT vs. CT.tif
- Figure. S12. The MACCE-disease time subgroup of TXL + CT vs. CT.tif
- Figure. S13. The CD-treatment course subgroup of TXL + CT vs. CT.tif
- Figure. S14. The MR-treatment course subgroup of TXL + CT vs. CT.tif
- Figure. S15. The ECR-treatment course subgroup of TXL + CT vs. CT.tif
- Figure. S16. The stroke-treatment course subgroup of TXL + CT vs. CT.tif
- Figure. S2. The outcomes of liver function of TXL + CT vs. CT.tif
- Figure. S3. The outcomes of kidney function of TXL + CT vs. CT.tif
- Figure. S4. The outcomes of LVEF of TXL + CT vs. CT_001.tif
- Figure. S5. The NT-proBNP levels of TXL + CT vs. CT_001.tif
- Figure. S6. The MDA levels of TXL + CT vs. CT.tif
- Figure. S7. The NO levels of TXL + CT vs. CT.tif
- Figure. S8. The hs-CRP levels of TXL + CT vs. CT_001.tif
- Figure. S9. The IL-6 levels of TXL + CT vs. CT.tiff
