# Supplementary material for: Efficacy and safety of Tongxinluo capsules combined with conventional therapy for acute myocardial infarction: a systematic review and meta-analysis
Source: Front Pharmacol. 2025 Apr 23;16:1555859. doi: 10.3389/fphar.2025.1555859 (PMC12055842; doi:10.3389/fphar.2025.1555859)
Supplement: Supplementary file 2 [file DataSheet2.zip]

Archive with 3 entries (3 files):
- Supplementary Table. S1.DOCX
- Supplementary Table. S2.docx
- Supplementary Table. S3.docx
